# Supplementary material for: Determinants of tRNA Recognition by the Radical SAM Enzyme RlmN
Source: PLoS One. 2016 Nov 30;11(11):e0167298. doi: 10.1371/journal.pone.0167298 (PMC5130265; doi:10.1371/journal.pone.0167298)
Supplement: S1 Table — Chimera tRNAs were generated by overlap extension PCR. Sequences for tRNAGlnUUG (“substrate”) and tRNAGlyCCC (“non-substrate”) were obtained from the MODOMICS RNA database. Sequence elements originating from the substrate are in UPPERCASE; those originating from the non-substrate are lowercase. The target adenosine is denoted in bold underline. (XLSX) [file pone.0167298.s004.xlsx]

## Sheet: Chimera DNA Sequences
S1 Table
RNA Species	DNA Sequence (5′—3′)
tRNA Gln (UUG)	5′—GG GGT ATC GCC AAG CGG TAA GGC ACC GGT TTT TGA TAC CGG CAT TCC CTG GTT CGA ATC CAG GTA CCC CAG CCA—3′
tRNA Gly (CCC)	5′—gc ggg cgt agt tca atg gta gaa cga gag ctt ccc aag ctc tat acg agg gtt cga ttc cct tcg ccc gct cca—3′
Chimera A	5′—gcg ggc gta GCC AAG CGG TAA GGC ACC GGT TTT TGA TAC CGG CAT TCC CTG GTT CGA ATC CAG G gc ccg ct cca—3′
Chimera B	5′—gcg ggc gta gtt caa tgg tag aac gCC GGT TTT TGA TAC CGG CAT TCC CTG GTT CGA ATC CAG Ggc ccg ct cca—3′
Chimera C	5′—gcg ggc gta GCC AAG CGG TAA GGC ACC GGT TTT TGA TAC CGG ata cga ggg ttc gat tcc ctt cgc ccg ct cca—3′
Chimera D	5′—gcg ggc gta gtt caa tgg tag aac gCC GGT TTT TGA TAC CGG ata cga ggg ttc gat tcc ctt cgc ccg ct cca—3′
Chimera E	5′—gcg ggc gta gtt caa tgg tag aac gCC GGT TTT TGA TAC CGG CAT Tga ggg ttc gat tcc ctt cgc ccg ct cca—3′
