# Supplementary material for: Determinants of tRNA Recognition by the Radical SAM Enzyme RlmN
Source: PLoS One. 2016 Nov 30;11(11):e0167298. doi: 10.1371/journal.pone.0167298 (PMC5130265; doi:10.1371/journal.pone.0167298)
Supplement: S2 Table — Melting temperature was calculated as the inflection point (d2A/dT2) of the absorbance with respect to temperature. All values represent the mean ± s.d. of a minimum of three replicates. (XLSX) [file pone.0167298.s005.xlsx]

## Sheet: Melting Temp
S2 Table
tRNA	Replicate 1 (d2A/dT2)	Replicate 2 (d2A/dT2)	Replicate 3 (d2A/dT2)	Replicate 4 (d2A/dT2)	Mean (ºC)	std. dev (ºC)
tRNA Gln (UUG)	65.1	66.38	65.57		65.6833	0.647482
tRNA Gly (CCC)	68.3	68.77	69.12	66.09	68.07	1.36208
Chimera B	59.2	61.22	66.08	63.28	62.445	2.94058
Chimera C	64.67	68.86	61.87		65.1333	3.51796
Chimera D	62.5	62.18	61.59		62.09	0.461628
